# Supplementary material for: Dubowitz Syndrome Is a Complex Comprised of Multiple, Genetically Distinct and Phenotypically Overlapping Disorders
Source: PLoS One. 2014 Jun 3;9(6):e98686. doi: 10.1371/journal.pone.0098686 (PMC4043752; doi:10.1371/journal.pone.0098686)
Supplement: Table S4 — Variants in deletion of chromosome 17q24.3 in Patient 3, as identified by exome sequencing. (XLSX) [file pone.0098686.s005.xlsx]

## Sheet: Sheet1
	Supporting Table 4. Variants in deletion of chromosome 17q24.3 in Patient 3, as identified by exome sequencing.
	Variants in Deletion Region
	Gene	Minor Allele Frequency	Variant	cDNA Position	Protein Alteration	HGMD Disease Association	Father	Mother	Proband
	C17orf58	0.33	chr17:g.63418511T>C	NM_181655.2:c.274A>G	NP_858041.2:p.Ile92Val	gene not in HGMD	CT	CT	TT
	AMZ2	0.32	chr17:g.63758011A>G	NM_001033569.1:c.88A>G	NP_001028741.1:p.Asn30Asp	gene not in HGMD	AG	AG	AA
	ARSG	0.38	chr17:g.63876286C>G	NM_014960.2:c.707C>G	NP_055775.2:p.Thr236Ser	gene not in HGMD	CG	CG	GG
	ARSG	0.46	chr17:g.63876399T>C	NM_014960.2:c.820T>C	NP_055775.2:p.Trp274Arg	gene not in HGMD	CT	CT	CC
	WIPI1	0.25	chr17:g.63960717G>A	NM_017983.5:c.92C>T	NP_060453.3:p.Thr31Ile	gene not in HGMD	AG	AA	GG
	FAM20A,FP2747	0.3	chr17:g.64049834G>T	NM_017565.3:c.996C>A	NP_060035.2:p.Asn332Lys	Amelogenesis imperfecta & gingival hyperplasia syndrome	GT	GG	TT
	ABCA6	0.38	chr17:g.64593425T>C	NM_080284.2:c.3965A>G	NP_525023.2:p.Asn1322Ser	gene not in HGMD	CT	CT	TT
	ABCA6	0.32	chr17:g.64637435C>T	NM_080284.2:c.844G>A	NP_525023.2:p.Val282Ile	gene not in HGMD	CT	CT	CC
	ABCA10	0.3	chr17:g.64689911A>G	NM_080282.3:c.2747T>C	NP_525021.3:p.Met916Thr	Potential protein deficiency	AG	AG	AA
	ABCA10,DKFZp451N043;ABCA10,DKFZp451N043	0.39	chr17:g.64722587T>C	NM_080282.3:c.859A>G	NP_525021.3:p.Ile287Val	Potential protein deficiency	CT	CT	TT
	ABCA10,DKFZp451N043	0.37	chr17:g.64724018G>A	NM_080282.3:c.607C>T	NP_525021.3:p.Pro203Ser	Potential protein deficiency	AG	AG	GG
	ABCA5	0.47	chr17:g.64778912T>C	NM_018672.2:c.2878A>G	NP_061142.2:p.Met960Val	gene not in HGMD	CT	CC	TT
	HGMD: Human Gene Mutation Database: hgmd.cf.ac.uk
