# Supplementary material for: Dubowitz Syndrome Is a Complex Comprised of Multiple, Genetically Distinct and Phenotypically Overlapping Disorders
Source: PLoS One. 2014 Jun 3;9(6):e98686. doi: 10.1371/journal.pone.0098686 (PMC4043752; doi:10.1371/journal.pone.0098686)
Supplement: Table S5 — Literature review of patients with LIG4 mutations. (XLSX) [file pone.0098686.s006.xlsx]

## Sheet: Sheet1
	Supporting Table 5. Literature review of patients with LIG4 mutations
	Abbreviated Reference	Patient Number	Age	Gender	LIG4 Mutations	Cancer/Leukemia	Immunodeficiency	Clinical Radiosensitivity	In vitro Radiosensitivity	Vital Status	Dysmorphic Features	Skin Conditions	Other Diagnoses	Full Reference
	Riballo 1999 (idenitification of LIG4 mutation); Plowman 1990 (description of phenotype)	180BR (Fibroblast culture line from deceased patient)	14 yr	M	Homozygous R278H	T cell ALL	ND	Marked scalp erythema and desquamation after 1800 cGy to cranial meninges	After 60Co g irradiation, "180BR fibroblasts have a radiation sensitivity indistinguishable from A-T and are more sensitive than normal fibroblasts"	Died secondary to complications from radiotherapy	None noted; patient "previously been well with normal developmental progress"	ND		Riballo E, Critchlow SE, Teo SH, Doherty AJ, Priestley A, et al. (1999) Identification of a defect in DNA ligase IV in a radiosensitive leukaemia patient. Curr Biol 9: 699-702 and Plowman PN, Bridges BA, Arlett CF, Hinney A, Kingston JE (1990) An instance of clinical radiation morbidity and cellular radiosensitivity, not associated with ataxia-telangiectasia. Br J Radiol 63: 624-628.
	O'Driscoll 2001	411BR	9 yr	ND	A3V; T9I; R278H (all changes homozygous)	None	Pancytopenia	ND	Fibroblasts with similar radiosensitivity to A-T following g radiation in CSA; also significantly elevated chromosome breaks after 1.0 Gy radiation	ND	"Bird-like" facies with congenital microcephaly but not evident at age 9 years; global developmental delay	Extensive plantar warts		O'Driscoll M, Cerosaletti KM, Girard PM, Dai Y, Stumm M, et al. (2001) DNA ligase IV mutations identified in patients exhibiting developmental delay and immunodeficiency. Mol Cell 8: 1175-1185.
		2303 (sib of 2304)	46 yr	ND	R580X; R814X	None	Pancytopenia with sinusitis	ND	Fibroblasts with decreased survival on CSA; 10-fold increase in spontaneous chromosome breakage	ND	Seckel-like microcephaly; growth retardation	Chronic skin conditions, photosensitivity, telangiectasia	Hypothyroidism; type 2 diabetes; hypogonadism
		2304 (sib of 2303)	48 yr	ND	R580X; R814X	None	Chronic respiratory complications	ND	See data on sib 2303	ND	Seckel-like microcephaly; growth retardation	Photosensitivity, psorasis	Hypothyroid, amenorrhea
		99P0149 (with additional phenotype detail from Gruhn 2007)	9 yr	F	R814X; G469E	None	Pancytopenia with recurrent inner ear, respiratory infections	No irradiation given	No evidence of spontaneous breakage, although lymphopenic; significantly elevated chromosome breaks after 1.0 Gy radiation	Alive at age 11 (see Gruhn 2007)	Seckel-like microcephaly; primordial dwardism, developmental and mental delay	None	Atypical bone maturation; delayed puberty but may be related to chemotherapy	Additional detail in: Gruhn B, Seidel J, Zintl F, Varon R, Tonnies H, et al. (2007) Successful bone marrow transplantation in a patient with DNA ligase IV deficiency and bone marrow failure. Orphanet J Rare Dis 2: 5.
	Ben-Omran 2005	Propositus 3703	4 yr 9 mo	M	Homozygous R814X	T-cell ALL	None prior to chemotherapy, then prolonged severe neutropenia	No radiation therapy given	Fibroblasts with decreased survival on CSA	Died from sepsis, secondary to chemotherapy-induced neutropenia	Birth weight and OFC <3rd centile; cryptorchidism; significant developmental delay; at presenttation, height, weight 10th centile, OFC 3rd centile also brachycephaly, bilateral epicanthal folds, upslanting palpebral fissures, clinodactyly, micropenis	No abnormal hypo- or hyper-pigmentation	Previous genetics evaluation had considered Seckel syndrome; small left testis on autopsy	Ben-Omran TI, Cerosaletti K, Concannon P, Weitzman S, Nezarati MM (2005) A patient with mutations in DNA Ligase IV: clinical features and overlap with Nijmegen breakage syndrome. Am J Med Genet A 137A: 283-287.
	Buck 2006	P-1 (sister of P-2)	Died at 20 months	F	Q280R; K424fs20	None	Repeated infections since 3rd month of life, SCID: "Profound lymphopenia…and a virtual absence of B lymphocytes as well as all serum Ig isotypes"	ND	See data on sib P-2	Died at 20 months from EBV-associated lymphoproliferative syndrome after BMT	Birth weight and height ~10th centile; birth OFC 3-10th centile; by 18 mo OFC at -3 SD	ND		Buck D, Moshous D, de Chasseval R, Ma Y, le Deist F, et al. (2006) Severe combined immunodeficiency and microcephaly in siblings with hypomorphic mutations in DNA ligase IV. Eur J Immunol 36: 224-235.
		P-2 (sister of P-1)	Died at 4 months	F	Q280R; K424fs20	None	"Profound B and T cell lymphocytopenia"	ND	Fibroblasts with decreased survival on CSA	Died at 4 months from veno-occlusive disease after BMT	Birth weigh, height and OFC: 3-10th centile	ND
	Enders 206	P1	2 yr	F	H282L; K424fs19	Diffuse large cell non-Hodgkin B cell lymphoma originally in brain and lung	Chronic diarrhea, FTT, autoimmune cytopenia, recurrent infections with severe neutropenia and thrombocytopenia	ND	Fibroblasts with decreased survival on CSA	Died at 2 yrs from rapidly progressive aspergillosis after chemo for lymphoma	Microcephalic at birth; normal motor and cognitive development	ND		Enders A, Fisch P, Schwarz K, Duffner U, Pannicke U, et al. (2006) A severe form of human combined immunodeficiency due to mutations in DNA ligase IV. J Immunol 176: 5060-5068.
		P2	1 yr	F	H282L; K424fs19	None	At 2 wks of age, ALC < 1000; at 4 months received BMT	ND	Fibroblasts with decreased survival on CSA	Alive at 1 year	Microcephalic at birth with significant neurodevelopmental delay at 1 yr	ND	Severe hemotlytic-uremic syndrome after BMT
	van der Burg 2006	SC2	~18 mo	F	Homozygous delQ433	None	Novel form of SCID: in 2nd year, developed severe recurrent respiratory infections, candidiasis in diaper region then chronic diarrhea, fever and FTT	ND	Fibroblasts with decreased survival on CSA	Died secondary to complications from conditioning protocols prior to stem cell transplant	Normal development in first year; at 12 mo -1 SD for length, +0.5 SD for weight, -0.5 SD for OFC; after SCID dx, -2 SD for weight and -3 SD for length	ND		van der Burg M, van Veelen LR, Verkaik NS, Wiegant WW, Hartwig NG, et al. (2006) A new type of radiosensitive T-B-NK+ severe combined immunodeficiency caused by a LIG4 mutation. J Clin Invest 116: 137-145.
	Gruhn 2007	See 99P0149 (O'Driscoll 2001)
	Toita 2007 (description of LIG4 mutations); Yamada 2001 (initial description as a possibly new syndrome)	"Patient"	14 yr	F	M249V; AAAAG deletion at 1270-1274	Diffuse large cell non-Hodgkin B cell lymphoma originally in left maxillary sinus	Recurrent bronchitis and pneumonia with lymphocytopenia and progressive IgA and IgG deficiency	ND	"Skin fibroblasts with spontaneous chromosome aberration and ionizing irradiation hypersensitivity"	Died at 14 yr from pulmonary aspergillosis following chemotherapy; no autopsy	Birth weight (-0.5 SD), length (-0.5 SD) and OFC ((+0.2 SD). Preaxial polydactyly on L hand, persistent short stature and microcephaly but non-dysmorphic and with normal IQ	None	ITP at 3 yr	Toita N, Hatano N, Ono S, Yamada M, Kobayashi R, et al. (2007) Epstein-Barr virus-associated B-cell lymphoma in a patient with DNA ligase IV (LIG4) syndrome. Am J Med Genet A 143: 742-745 and Yamada M, Matsuura S, Tsukahara M, Ebe K, Ohtsu M, et al. (2001) Combined immunodeficiency, chromosomal instability, and postnatal growth deficiency in a Japanese girl. Am J Med Genet A 100: 9-12.
	Grunebaum 2008	"Patient"	~ 4 yr	F	H282L; R581fs	None	Omenn syndrome, a fatal variant of SCID	ND	ND	Alive 3.5 yr after BMT for SCID	Brith weight (3rd centile), OFC (<3rd centile). At ~4 yrs persistent short stature and micrcephaly and DD	Protracted universal scaly erythroderma at presentation of SCID		Grunebaum E, Bates A, Roifman CM (2008) Omenn syndrome is associated with mutations in DNA ligase IV. J Allergy Clin Immunol 122: 1219-1220.
	Unal 2009	"Case 1" (Sister of "Case 2")	10 yr	F	Presumed to be same as brother (Case 2) but unsuccessful PCR or pre-transplanst DNA	None	At 4 yr, recurrent upper respiratory tract and OM infections and progressive pancytopenia. Normocellular BM bx	ND	DEB and mitomycin-C-induced chromosomal breakage negative; spontaneous chromosomal breakages "increased"	Alive at 10 yr following HSCT x 2	At age 10 yr, height, weight and OFC <3rd centile, low anterior hairline, prominent nasal bridge, bilateral epicanthi but developmentally normal	None	Known first-degree consanguinity between parents	Unal S, Cerosaletti K, Uckan-Cetinkaya D, Cetin M, Gumruk F (2009) A novel mutation in a family with DNA ligase IV deficiency syndrome. Pediatr Blood Cancer 53: 482-484.
		"Case 2" (brother of "Case 1")	6 yr	M	Homozygous 588delK	None	Recurrent upper respiratory and urinary tract infections with thrombocytopenia and lymphocytopenia. Normocellular BM bx	ND	DEB and mitomycin-C-induced chromosomal breakage negative; spontaneous chromosomal breakages "increased"	Alive at 6 yr	Height, weight and OFC <3rd centile; prominent nasal bridge and bilateral epicanthi	None	Known first-degree consanguinity between parents
	This report	Patient 1	Dx Dubowitz syndrome at 11 mo	M	R814X; L205fs	None	No clinical immunodeficiency but hypocellular bone marrow	ND	Lymphoblastoid cel line with decreased survival on CSA	Alive at 41 yr	Birth weight (<5th centile), birth length (<5th centile) and birth OFC <3rd centile. Microcephalic (<3rd centile) and short stature (<5th centile). Eunuchoid appearance, low hairlines, low-set ears, bilaterally downslanted palpebral fissures, small hands and feet. Micropenis and hypospadias. Cognitive delay.	None	Hypogonadism, metabolic syndrome, anxiety
		Patient 2	Dx Dubowitz syndrome at 7.5 mo	F	R814X; L205fs	Squamous cell cancer of the anus (with positive high-risk HPV-DNA genotyping)	No clinical immunodeficiency with transfusion-dependent pancytopenia, managed with oxymethalone	Extensive radiation dermatitis and proctitis following 2000 cGy to anus	Fibroblasts with decreased survival on CSA	Died at 35 yr	Born at 32 weeks. At 10 yr height <3rd centile, OFC <3rd centile with cognitive delay. Also short palpebral fissues, epicanthal folds, micrognathia and 2-3 syndactyly	Eczema as infant; radiation-associated desquamation	Insulin-dependent diabetes and dyslipidemia. History of rectal warts.	See also: Yue J, Lu H, Lan S, Liu J, Stein MN, et al. (2013) Identification of the DNA repair defects in a case of Dubowitz syndrome. PLoS One 8: e54389.
	Abbreviations: ALC: absolute lymphocyte count; ALL: acute lymphocytic leukemia; A-T: ataxia telangiectasia; BMT: bone marrow transplant; CSA: colony survival assay; DEB: diepoxybutane; Dx: diagnosis; EBV: Epstein-Barr virus; FTT: failure to thrive; HPV-DNA: human papillomavirus DNA; HSCT: hematopoietic stem cell transplant; ITP: idiopathic thrombocytopenic purpura; ND: no data; OFC: occipitofront…
